# Supplementary material for: Spider hosts (Arachnida, Araneae) and wasp parasitoids (Insecta, Hymenoptera, Ichneumonidae, Ephialtini) matched using DNA barcodes
Source: Biodivers Data J. 2013 Sep 16;(1):e992. doi: 10.3897/BDJ.1.e992 (PMC3964720; doi:10.3897/BDJ.1.e992)
Supplement: XML Treatment for Acrodactyla quadrisculpta [file BDJ.1.e992-treatment1.xml]

<!DOCTYPE tp:taxon-treatment
  PUBLIC "-//TaxonX//DTD Taxonomic Treatment Publishing DTD v0 20100105//EN" "tax-treatment-NSO.dtd">
<tp:taxon-treatment xmlns:tp="http://www.plazi.org/taxpub"><tp:treatment-meta><mixed-citation publication-type="journal"><person-group><name><surname>Miller</surname><given-names>Jeremy A.</given-names></name><name><surname>Belgers</surname><given-names>J. Dick M.</given-names></name><name><surname>Beentjes</surname><given-names>Kevin K.</given-names></name><name><surname>Zwakhals</surname><given-names>Kees</given-names></name><name><surname>van Helsdingen</surname><given-names>Peter</given-names></name></person-group><article-title>Spider hosts (<tp:taxon-name><tp:taxon-name-part taxon-name-part-type="classis">Arachnida</tp:taxon-name-part></tp:taxon-name>, <tp:taxon-name><tp:taxon-name-part taxon-name-part-type="ordo">Araneae</tp:taxon-name-part></tp:taxon-name>) and wasp parasitoids (<tp:taxon-name><tp:taxon-name-part taxon-name-part-type="classis">Insecta</tp:taxon-name-part></tp:taxon-name>, <tp:taxon-name><tp:taxon-name-part taxon-name-part-type="ordo">Hymenoptera</tp:taxon-name-part></tp:taxon-name>, <tp:taxon-name><tp:taxon-name-part taxon-name-part-type="familia">Ichneumonidae</tp:taxon-name-part></tp:taxon-name>, <tp:taxon-name><tp:taxon-name-part taxon-name-part-type="tribus">Ephialtini</tp:taxon-name-part></tp:taxon-name>) matched using DNA barcodes</article-title><source>Biodivers Data J</source><day>16</day><month>9</month><year>2013</year><volume>2013</volume><issue>1</issue><pub-id pub-id-type="doi">10.3897/BDJ.1.e992</pub-id></mixed-citation></tp:treatment-meta><tp:nomenclature><tp:taxon-name>
            <tp:taxon-name-part taxon-name-part-type="genus">Acrodactyla</tp:taxon-name-part>
            <tp:taxon-name-part taxon-name-part-type="species">quadrisculpta</tp:taxon-name-part>
            <object-id xmlns:xlink="http://www.w3.org/1999/xlink" xlink:type="simple" object-id-type="Other URL">http://www.boldsystems.org/index.php/TaxBrowser_TaxonPage?subtaxa=hidden&amp;taxid=150402</object-id>
            <object-id xmlns:xlink="http://www.w3.org/1999/xlink" xlink:type="simple" object-id-type="Other URL">http://hol.osu.edu/?id=50298</object-id>
          </tp:taxon-name><tp:taxon-authority>(Gravenhorst, 1820)</tp:taxon-authority></tp:nomenclature><tp:treatment-sec sec-type="materials"><title>Materials</title><list list-type="alpha-lower" list-content="occurrences"><list-item><p><bold>Type status:</bold> <named-content xmlns:xlink="http://www.w3.org/1999/xlink" content-type="dwc:typeStatus" xlink:type="simple">Other material</named-content>. <bold>Occurrence:</bold> catalogNumber: <named-content xmlns:xlink="http://www.w3.org/1999/xlink" content-type="dwc:catalogNumber" xlink:type="simple">RMNH.INS.593867</named-content>; recordedBy: <named-content xmlns:xlink="http://www.w3.org/1999/xlink" content-type="dwc:recordedBy" xlink:type="simple">J. Dick M. Belgers</named-content>; individualCount: <named-content xmlns:xlink="http://www.w3.org/1999/xlink" content-type="dwc:individualCount" xlink:type="simple">1</named-content>; sex: <named-content xmlns:xlink="http://www.w3.org/1999/xlink" content-type="dwc:sex" xlink:type="simple">female</named-content>; associatedOccurrences: <named-content xmlns:xlink="http://www.w3.org/1999/xlink" content-type="dwc:associatedOccurrences" xlink:type="simple">RMNH.ARA.14127</named-content>; associatedSequences: <named-content xmlns:xlink="http://www.w3.org/1999/xlink" content-type="dwc:associatedSequences" xlink:type="simple"><ext-link ext-link-type="uri" xlink:href="http://www.boldsystems.org/index.php/Public_RecordView?processid=PWSH001-13" xlink:type="simple">http://www.boldsystems.org/index.php/Public_RecordView?processid=PWSH001-13</ext-link></named-content>; <bold>Taxon:</bold> genus: <named-content xmlns:xlink="http://www.w3.org/1999/xlink" content-type="dwc:genus" xlink:type="simple"><tp:taxon-name><tp:taxon-name-part taxon-name-part-type="genus">Acrodactyla</tp:taxon-name-part></tp:taxon-name></named-content>; specificEpithet: <named-content xmlns:xlink="http://www.w3.org/1999/xlink" content-type="dwc:specificEpithet" xlink:type="simple">quadrisculpta</named-content>; scientificNameAuthorship: <named-content xmlns:xlink="http://www.w3.org/1999/xlink" content-type="dwc:scientificNameAuthorship" xlink:type="simple">(Gravenhorst, 1820)</named-content>; <bold>Location:</bold> country: <named-content xmlns:xlink="http://www.w3.org/1999/xlink" content-type="dwc:country" xlink:type="simple">Netherlands</named-content>; stateProvince: <named-content xmlns:xlink="http://www.w3.org/1999/xlink" content-type="dwc:stateProvince" xlink:type="simple">Gelderland</named-content>; locality: <named-content xmlns:xlink="http://www.w3.org/1999/xlink" content-type="dwc:locality" xlink:type="simple">Wageningen, Blauwe Kamer</named-content>; decimalLatitude: <named-content xmlns:xlink="http://www.w3.org/1999/xlink" content-type="dwc:decimalLatitude" xlink:type="simple">51.943995</named-content>; decimalLongitude: <named-content xmlns:xlink="http://www.w3.org/1999/xlink" content-type="dwc:decimalLongitude" xlink:type="simple">5.61874</named-content>; coordinateUncertaintyInMeters: <named-content xmlns:xlink="http://www.w3.org/1999/xlink" content-type="dwc:coordinateUncertaintyInMeters" xlink:type="simple">30</named-content>; <bold>Event:</bold> samplingProtocol: <named-content xmlns:xlink="http://www.w3.org/1999/xlink" content-type="dwc:samplingProtocol" xlink:type="simple">found (by beating) on fijnspar (Norway Spruce, Picea abies)</named-content>; eventDate: <named-content xmlns:xlink="http://www.w3.org/1999/xlink" content-type="dwc:eventDate" xlink:type="simple">04/17/2012</named-content>; <bold>Record Level:</bold> institutionCode: <named-content xmlns:xlink="http://www.w3.org/1999/xlink" content-type="dwc:institutionCode" xlink:type="simple">RMNH</named-content>; basisOfRecord: <named-content xmlns:xlink="http://www.w3.org/1999/xlink" content-type="dwc:basisOfRecord" xlink:type="simple">specimen</named-content></p></list-item><list-item><p><bold>Type status:</bold> <named-content xmlns:xlink="http://www.w3.org/1999/xlink" content-type="dwc:typeStatus" xlink:type="simple">Other material</named-content>. <bold>Occurrence:</bold> catalogNumber: <named-content xmlns:xlink="http://www.w3.org/1999/xlink" content-type="dwc:catalogNumber" xlink:type="simple">RMNH.INS.593868</named-content>; recordedBy: <named-content xmlns:xlink="http://www.w3.org/1999/xlink" content-type="dwc:recordedBy" xlink:type="simple">J. Dick M. Belgers</named-content>; individualCount: <named-content xmlns:xlink="http://www.w3.org/1999/xlink" content-type="dwc:individualCount" xlink:type="simple">1</named-content>; sex: <named-content xmlns:xlink="http://www.w3.org/1999/xlink" content-type="dwc:sex" xlink:type="simple">male</named-content>; associatedOccurrences: <named-content xmlns:xlink="http://www.w3.org/1999/xlink" content-type="dwc:associatedOccurrences" xlink:type="simple">RMNH.ARA.14128</named-content>; associatedSequences: <named-content xmlns:xlink="http://www.w3.org/1999/xlink" content-type="dwc:associatedSequences" xlink:type="simple"><ext-link ext-link-type="uri" xlink:href="http://www.boldsystems.org/index.php/Public_RecordView?processid=PWSH002-13" xlink:type="simple">http://www.boldsystems.org/index.php/Public_RecordView?processid=PWSH002-13</ext-link></named-content>; <bold>Taxon:</bold> genus: <named-content xmlns:xlink="http://www.w3.org/1999/xlink" content-type="dwc:genus" xlink:type="simple"><tp:taxon-name><tp:taxon-name-part taxon-name-part-type="genus">Acrodactyla</tp:taxon-name-part></tp:taxon-name></named-content>; specificEpithet: <named-content xmlns:xlink="http://www.w3.org/1999/xlink" content-type="dwc:specificEpithet" xlink:type="simple">quadrisculpta</named-content>; scientificNameAuthorship: <named-content xmlns:xlink="http://www.w3.org/1999/xlink" content-type="dwc:scientificNameAuthorship" xlink:type="simple">(Gravenhorst, 1820)</named-content>; <bold>Location:</bold> country: <named-content xmlns:xlink="http://www.w3.org/1999/xlink" content-type="dwc:country" xlink:type="simple">Netherlands</named-content>; stateProvince: <named-content xmlns:xlink="http://www.w3.org/1999/xlink" content-type="dwc:stateProvince" xlink:type="simple">Gelderland</named-content>; locality: <named-content xmlns:xlink="http://www.w3.org/1999/xlink" content-type="dwc:locality" xlink:type="simple">Wageningen, Blauwe Kamer</named-content>; decimalLatitude: <named-content xmlns:xlink="http://www.w3.org/1999/xlink" content-type="dwc:decimalLatitude" xlink:type="simple">51.943995</named-content>; decimalLongitude: <named-content xmlns:xlink="http://www.w3.org/1999/xlink" content-type="dwc:decimalLongitude" xlink:type="simple">5.61874</named-content>; coordinateUncertaintyInMeters: <named-content xmlns:xlink="http://www.w3.org/1999/xlink" content-type="dwc:coordinateUncertaintyInMeters" xlink:type="simple">30</named-content>; <bold>Event:</bold> samplingProtocol: <named-content xmlns:xlink="http://www.w3.org/1999/xlink" content-type="dwc:samplingProtocol" xlink:type="simple">found (by beating) on fijnspar (Norway Spruce, Picea abies)</named-content>; eventDate: <named-content xmlns:xlink="http://www.w3.org/1999/xlink" content-type="dwc:eventDate" xlink:type="simple">04/19/2012</named-content>; <bold>Record Level:</bold> institutionCode: <named-content xmlns:xlink="http://www.w3.org/1999/xlink" content-type="dwc:institutionCode" xlink:type="simple">RMNH</named-content>; basisOfRecord: <named-content xmlns:xlink="http://www.w3.org/1999/xlink" content-type="dwc:basisOfRecord" xlink:type="simple">specimen</named-content></p></list-item><list-item><p><bold>Type status:</bold> <named-content xmlns:xlink="http://www.w3.org/1999/xlink" content-type="dwc:typeStatus" xlink:type="simple">Other material</named-content>. <bold>Occurrence:</bold> recordedBy: <named-content xmlns:xlink="http://www.w3.org/1999/xlink" content-type="dwc:recordedBy" xlink:type="simple">J. Dick M. Belgers</named-content>; individualCount: <named-content xmlns:xlink="http://www.w3.org/1999/xlink" content-type="dwc:individualCount" xlink:type="simple">1</named-content>; sex: <named-content xmlns:xlink="http://www.w3.org/1999/xlink" content-type="dwc:sex" xlink:type="simple">male</named-content>; associatedOccurrences: <named-content xmlns:xlink="http://www.w3.org/1999/xlink" content-type="dwc:associatedOccurrences" xlink:type="simple">RMNH.ARA.14129</named-content>; <bold>Taxon:</bold> genus: <named-content xmlns:xlink="http://www.w3.org/1999/xlink" content-type="dwc:genus" xlink:type="simple"><tp:taxon-name><tp:taxon-name-part taxon-name-part-type="genus">Acrodactyla</tp:taxon-name-part></tp:taxon-name></named-content>; specificEpithet: <named-content xmlns:xlink="http://www.w3.org/1999/xlink" content-type="dwc:specificEpithet" xlink:type="simple">quadrisculpta</named-content>; scientificNameAuthorship: <named-content xmlns:xlink="http://www.w3.org/1999/xlink" content-type="dwc:scientificNameAuthorship" xlink:type="simple">(Gravenhorst, 1820)</named-content>; <bold>Location:</bold> country: <named-content xmlns:xlink="http://www.w3.org/1999/xlink" content-type="dwc:country" xlink:type="simple">Netherlands</named-content>; stateProvince: <named-content xmlns:xlink="http://www.w3.org/1999/xlink" content-type="dwc:stateProvince" xlink:type="simple">Gelderland</named-content>; locality: <named-content xmlns:xlink="http://www.w3.org/1999/xlink" content-type="dwc:locality" xlink:type="simple">Wageningen, Blauwe Kamer</named-content>; decimalLatitude: <named-content xmlns:xlink="http://www.w3.org/1999/xlink" content-type="dwc:decimalLatitude" xlink:type="simple">51.943995</named-content>; decimalLongitude: <named-content xmlns:xlink="http://www.w3.org/1999/xlink" content-type="dwc:decimalLongitude" xlink:type="simple">5.61874</named-content>; coordinateUncertaintyInMeters: <named-content xmlns:xlink="http://www.w3.org/1999/xlink" content-type="dwc:coordinateUncertaintyInMeters" xlink:type="simple">30</named-content>; <bold>Event:</bold> samplingProtocol: <named-content xmlns:xlink="http://www.w3.org/1999/xlink" content-type="dwc:samplingProtocol" xlink:type="simple">found (by beating) on fijnspar (Norway Spruce, Picea abies)</named-content>; eventDate: <named-content xmlns:xlink="http://www.w3.org/1999/xlink" content-type="dwc:eventDate" xlink:type="simple">04/19/2012</named-content>; <bold>Record Level:</bold> institutionCode: <named-content xmlns:xlink="http://www.w3.org/1999/xlink" content-type="dwc:institutionCode" xlink:type="simple">KZPC</named-content>; basisOfRecord: <named-content xmlns:xlink="http://www.w3.org/1999/xlink" content-type="dwc:basisOfRecord" xlink:type="simple">specimen</named-content></p></list-item></list></tp:treatment-sec><tp:treatment-sec sec-type="Notes"><title>Notes</title><p><xref ref-type="bibr" rid="B142493">Shaw (2006)</xref> notes the possibility of some confusion in the literature concerning this parasitoid and the morphologically similar <italic><tp:taxon-name><tp:taxon-name-part taxon-name-part-type="genus">Acrodactyla</tp:taxon-name-part> <tp:taxon-name-part taxon-name-part-type="species">carinator</tp:taxon-name-part></tp:taxon-name></italic> (Aubert, 1965). Errors in identification of the parasitoid and/or host may be obscuring the true host specificity of these wasps in some parts of their distribution.</p><p>Adult wasps were identified as <italic><tp:taxon-name><tp:taxon-name-part taxon-name-part-type="genus">Acrodactyla</tp:taxon-name-part> <tp:taxon-name-part taxon-name-part-type="species">quadrisculpta</tp:taxon-name-part></tp:taxon-name></italic> (Figs <xref ref-type="fig" rid="F288851">4</xref>, <xref ref-type="fig" rid="F288859">8</xref>) by an experienced ichneumonid taxonomist based on morphological characteristics with reference to the taxonomic literature. DNA barcodes derived from two adult specimens (RMNH.INS.593867 and RMNH.INS.593868) plus the larval exuvium (Fig. <xref ref-type="fig" rid="F288857">7</xref>) were used to query the BOLD database; no match was found. The barcode sequence from the larval exuvium was identical to that of the adult (RMNH.INS.593868) except that the last 9 bases on the 3' end were not sequenced. A subsequent Blast search of NCBI's GenBank found sequences identified as <italic><tp:taxon-name><tp:taxon-name-part taxon-name-part-type="genus">Acrodactyla</tp:taxon-name-part> <tp:taxon-name-part taxon-name-part-type="species">quadrisculptata</tp:taxon-name-part></tp:taxon-name></italic> among the closest matches. However, the closest matching sequences scored only 93% similarity, lower than expected for most conspecific DNA barcodes. Of the 12 sequences with this similarity score, three were identified as <italic><tp:taxon-name><tp:taxon-name-part taxon-name-part-type="genus">Acrodactyla</tp:taxon-name-part> <tp:taxon-name-part taxon-name-part-type="species">quadrisculpta</tp:taxon-name-part></tp:taxon-name></italic>; the remaining sequences were less precisely identified but the taxonomic information was not in conflict with <italic><tp:taxon-name><tp:taxon-name-part taxon-name-part-type="genus">Acrodactyla</tp:taxon-name-part> <tp:taxon-name-part taxon-name-part-type="species">quadrisculpta</tp:taxon-name-part></tp:taxon-name></italic>. Most if not all of the closest matching DNA barcode sequences were derived from specimens collected in Manitoba, Canada. The resolution of these facts might lie in a high genetic diversity within this widespread species, or taxonomic error at some level. One specimen of <italic><tp:taxon-name><tp:taxon-name-part taxon-name-part-type="genus">Acrodactyla</tp:taxon-name-part> <tp:taxon-name-part taxon-name-part-type="species">quadrisculpta</tp:taxon-name-part></tp:taxon-name></italic> was not sequenced and remains in the personal collection of Kees Zwakhals (KZPC).</p></tp:treatment-sec><tp:treatment-sec><!--Section generated to contain objects referenced in tp:taxon-treatment.--><fig id="F288851" position="float" orientation="portrait"><label>Figure 4.</label><caption><p>Live adult female <italic><tp:taxon-name><tp:taxon-name-part taxon-name-part-type="genus">Acrodactyla</tp:taxon-name-part> <tp:taxon-name-part taxon-name-part-type="species">quadrisculpta</tp:taxon-name-part></tp:taxon-name></italic> (RMNH.INS.593867).</p></caption><graphic xmlns:xlink="http://www.w3.org/1999/xlink" xlink:href="biodiversity_data_journal-1-e992-g004.jpg" position="float" orientation="portrait" xlink:type="simple"/></fig><fig id="F288859" position="float" orientation="portrait"><label>Figure 8.</label><caption><p>Live adult male <italic><tp:taxon-name><tp:taxon-name-part taxon-name-part-type="genus">Acrodactyla</tp:taxon-name-part> <tp:taxon-name-part taxon-name-part-type="species">quadrisculpta</tp:taxon-name-part></tp:taxon-name></italic> (RMNH.INS.593868).</p></caption><graphic xmlns:xlink="http://www.w3.org/1999/xlink" xlink:href="biodiversity_data_journal-1-e992-g008.jpg" position="float" orientation="portrait" xlink:type="simple"/></fig><fig id="F288857" position="float" orientation="portrait"><label>Figure 7.</label><caption><p>Larval exuvium of <italic><tp:taxon-name><tp:taxon-name-part taxon-name-part-type="genus">Acrodactyla</tp:taxon-name-part> <tp:taxon-name-part taxon-name-part-type="species">quadrisculpta</tp:taxon-name-part></tp:taxon-name></italic> (RMNH.INS.593868). DNA barcode sequence was obtained from this specimen.</p></caption><graphic xmlns:xlink="http://www.w3.org/1999/xlink" xlink:href="biodiversity_data_journal-1-e992-g007.jpg" position="float" orientation="portrait" xlink:type="simple"/></fig></tp:treatment-sec><ref-list><ref id="B142493"><element-citation xmlns:xlink="http://www.w3.org/1999/xlink" publication-type="article" xlink:type="simple"><person-group person-group-type="author"><name name-style="western"><surname>Shaw</surname><given-names>M.</given-names></name></person-group><year>2006</year><article-title>Notes on British <tp:taxon-name><tp:taxon-name-part taxon-name-part-type="subfamilia">Pimplinae</tp:taxon-name-part></tp:taxon-name> and <tp:taxon-name><tp:taxon-name-part taxon-name-part-type="subfamilia">Poemeninae</tp:taxon-name-part></tp:taxon-name> (<tp:taxon-name><tp:taxon-name-part taxon-name-part-type="ordo">Hymenoptera</tp:taxon-name-part></tp:taxon-name>: <tp:taxon-name><tp:taxon-name-part taxon-name-part-type="familia">Ichneumonidae</tp:taxon-name-part></tp:taxon-name>), with additions to the British list</article-title><source>British Journal of Entomology and Natural History</source><volume>19</volume><fpage>217</fpage><lpage>238</lpage></element-citation></ref></ref-list></tp:taxon-treatment>
