# Supplementary material for: Spider hosts (Arachnida, Araneae) and wasp parasitoids (Insecta, Hymenoptera, Ichneumonidae, Ephialtini) matched using DNA barcodes
Source: Biodivers Data J. 2013 Sep 16;(1):e992. doi: 10.3897/BDJ.1.e992 (PMC3964720; doi:10.3897/BDJ.1.e992)
Supplement: XML Treatment for Neottiura bimaculata [file BDJ.1.e992-treatment5.xml]

<!DOCTYPE tp:taxon-treatment
  PUBLIC "-//TaxonX//DTD Taxonomic Treatment Publishing DTD v0 20100105//EN" "tax-treatment-NSO.dtd">
<tp:taxon-treatment xmlns:tp="http://www.plazi.org/taxpub"><tp:treatment-meta><mixed-citation publication-type="journal"><person-group><name><surname>Miller</surname><given-names>Jeremy A.</given-names></name><name><surname>Belgers</surname><given-names>J. Dick M.</given-names></name><name><surname>Beentjes</surname><given-names>Kevin K.</given-names></name><name><surname>Zwakhals</surname><given-names>Kees</given-names></name><name><surname>van Helsdingen</surname><given-names>Peter</given-names></name></person-group><article-title>Spider hosts (<tp:taxon-name><tp:taxon-name-part taxon-name-part-type="classis">Arachnida</tp:taxon-name-part></tp:taxon-name>, <tp:taxon-name><tp:taxon-name-part taxon-name-part-type="ordo">Araneae</tp:taxon-name-part></tp:taxon-name>) and wasp parasitoids (<tp:taxon-name><tp:taxon-name-part taxon-name-part-type="classis">Insecta</tp:taxon-name-part></tp:taxon-name>, <tp:taxon-name><tp:taxon-name-part taxon-name-part-type="ordo">Hymenoptera</tp:taxon-name-part></tp:taxon-name>, <tp:taxon-name><tp:taxon-name-part taxon-name-part-type="familia">Ichneumonidae</tp:taxon-name-part></tp:taxon-name>, <tp:taxon-name><tp:taxon-name-part taxon-name-part-type="tribus">Ephialtini</tp:taxon-name-part></tp:taxon-name>) matched using DNA barcodes</article-title><source>Biodivers Data J</source><day>16</day><month>9</month><year>2013</year><volume>2013</volume><issue>1</issue><pub-id pub-id-type="doi">10.3897/BDJ.1.e992</pub-id></mixed-citation></tp:treatment-meta><tp:nomenclature><tp:taxon-name>
            <tp:taxon-name-part taxon-name-part-type="genus">Neottiura</tp:taxon-name-part>
            <tp:taxon-name-part taxon-name-part-type="species">bimaculata</tp:taxon-name-part>
            <object-id xmlns:xlink="http://www.w3.org/1999/xlink" xlink:type="simple" object-id-type="Other URL">http://www.boldsystems.org/index.php/TaxBrowser_TaxonPage?subtaxa=hidden&amp;taxid=29775</object-id>
            <object-id xmlns:xlink="http://www.w3.org/1999/xlink" xlink:type="simple" object-id-type="Other URL">http://www.araneae.unibe.ch/data/56/Neottiura_bimaculata</object-id>
          </tp:taxon-name><tp:taxon-authority>(Linnaeus, 1767)</tp:taxon-authority></tp:nomenclature><tp:treatment-sec sec-type="materials"><title>Materials</title><list list-type="alpha-lower" list-content="occurrences"><list-item><p><bold>Type status:</bold> <named-content xmlns:xlink="http://www.w3.org/1999/xlink" content-type="dwc:typeStatus" xlink:type="simple">Other material</named-content>. <bold>Occurrence:</bold> catalogNumber: <named-content xmlns:xlink="http://www.w3.org/1999/xlink" content-type="dwc:catalogNumber" xlink:type="simple">RMNH.ARA.14036</named-content>; recordedBy: <named-content xmlns:xlink="http://www.w3.org/1999/xlink" content-type="dwc:recordedBy" xlink:type="simple">J. Dick M. Belgers</named-content>; individualCount: <named-content xmlns:xlink="http://www.w3.org/1999/xlink" content-type="dwc:individualCount" xlink:type="simple">1</named-content>; sex: <named-content xmlns:xlink="http://www.w3.org/1999/xlink" content-type="dwc:sex" xlink:type="simple">female</named-content>; lifeStage: <named-content xmlns:xlink="http://www.w3.org/1999/xlink" content-type="dwc:lifeStage" xlink:type="simple">juvenile</named-content>; associatedOccurrences: <named-content xmlns:xlink="http://www.w3.org/1999/xlink" content-type="dwc:associatedOccurrences" xlink:type="simple">RMNH.INS.593327</named-content>; associatedSequences: <named-content xmlns:xlink="http://www.w3.org/1999/xlink" content-type="dwc:associatedSequences" xlink:type="simple"><ext-link ext-link-type="uri" xlink:href="http://www.boldsystems.org/index.php/Public_RecordView?processid=PWSH005-13" xlink:type="simple">http://www.boldsystems.org/index.php/Public_RecordView?processid=PWSH005-13</ext-link></named-content>; <bold>Location:</bold> country: <named-content xmlns:xlink="http://www.w3.org/1999/xlink" content-type="dwc:country" xlink:type="simple">Netherlands</named-content>; stateProvince: <named-content xmlns:xlink="http://www.w3.org/1999/xlink" content-type="dwc:stateProvince" xlink:type="simple">Gelderland</named-content>; locality: <named-content xmlns:xlink="http://www.w3.org/1999/xlink" content-type="dwc:locality" xlink:type="simple">Wageningen, Blauwe Kamer</named-content>; decimalLatitude: <named-content xmlns:xlink="http://www.w3.org/1999/xlink" content-type="dwc:decimalLatitude" xlink:type="simple">51.9428</named-content>; decimalLongitude: <named-content xmlns:xlink="http://www.w3.org/1999/xlink" content-type="dwc:decimalLongitude" xlink:type="simple">5.631533</named-content>; coordinateUncertaintyInMeters: <named-content xmlns:xlink="http://www.w3.org/1999/xlink" content-type="dwc:coordinateUncertaintyInMeters" xlink:type="simple">30</named-content>; <bold>Event:</bold> eventDate: <named-content xmlns:xlink="http://www.w3.org/1999/xlink" content-type="dwc:eventDate" xlink:type="simple">2012-08-12</named-content>; <bold>Record Level:</bold> institutionCode: <named-content xmlns:xlink="http://www.w3.org/1999/xlink" content-type="dwc:institutionCode" xlink:type="simple">RMNH</named-content>; basisOfRecord: <named-content xmlns:xlink="http://www.w3.org/1999/xlink" content-type="dwc:basisOfRecord" xlink:type="simple">specimen</named-content></p></list-item><list-item><p><bold>Type status:</bold> <named-content xmlns:xlink="http://www.w3.org/1999/xlink" content-type="dwc:typeStatus" xlink:type="simple">Other material</named-content>. <bold>Occurrence:</bold> catalogNumber: <named-content xmlns:xlink="http://www.w3.org/1999/xlink" content-type="dwc:catalogNumber" xlink:type="simple">RMNH.ARA.14037</named-content>; recordedBy: <named-content xmlns:xlink="http://www.w3.org/1999/xlink" content-type="dwc:recordedBy" xlink:type="simple">J. Dick M. Belgers</named-content>; individualCount: <named-content xmlns:xlink="http://www.w3.org/1999/xlink" content-type="dwc:individualCount" xlink:type="simple">1</named-content>; sex: <named-content xmlns:xlink="http://www.w3.org/1999/xlink" content-type="dwc:sex" xlink:type="simple">female</named-content>; lifeStage: <named-content xmlns:xlink="http://www.w3.org/1999/xlink" content-type="dwc:lifeStage" xlink:type="simple">juvenile</named-content>; associatedOccurrences: <named-content xmlns:xlink="http://www.w3.org/1999/xlink" content-type="dwc:associatedOccurrences" xlink:type="simple">RMNH.INS.593328</named-content>; associatedSequences: <named-content xmlns:xlink="http://www.w3.org/1999/xlink" content-type="dwc:associatedSequences" xlink:type="simple"><ext-link ext-link-type="uri" xlink:href="http://www.boldsystems.org/index.php/Public_RecordView?processid=PWSH007-13" xlink:type="simple">http://www.boldsystems.org/index.php/Public_RecordView?processid=PWSH007-13</ext-link></named-content>; <bold>Location:</bold> country: <named-content xmlns:xlink="http://www.w3.org/1999/xlink" content-type="dwc:country" xlink:type="simple">Netherlands</named-content>; stateProvince: <named-content xmlns:xlink="http://www.w3.org/1999/xlink" content-type="dwc:stateProvince" xlink:type="simple">Gelderland</named-content>; locality: <named-content xmlns:xlink="http://www.w3.org/1999/xlink" content-type="dwc:locality" xlink:type="simple">Wageningen, Blauwe Kamer</named-content>; decimalLatitude: <named-content xmlns:xlink="http://www.w3.org/1999/xlink" content-type="dwc:decimalLatitude" xlink:type="simple">51.94372</named-content>; decimalLongitude: <named-content xmlns:xlink="http://www.w3.org/1999/xlink" content-type="dwc:decimalLongitude" xlink:type="simple">5.619903</named-content>; coordinateUncertaintyInMeters: <named-content xmlns:xlink="http://www.w3.org/1999/xlink" content-type="dwc:coordinateUncertaintyInMeters" xlink:type="simple">30</named-content>; <bold>Event:</bold> eventDate: <named-content xmlns:xlink="http://www.w3.org/1999/xlink" content-type="dwc:eventDate" xlink:type="simple">2012-06-14</named-content>; <bold>Record Level:</bold> institutionCode: <named-content xmlns:xlink="http://www.w3.org/1999/xlink" content-type="dwc:institutionCode" xlink:type="simple">RMNH</named-content>; basisOfRecord: <named-content xmlns:xlink="http://www.w3.org/1999/xlink" content-type="dwc:basisOfRecord" xlink:type="simple">specimen</named-content></p></list-item></list></tp:treatment-sec><tp:treatment-sec sec-type="Notes"><title>Notes</title><p>A search of the BOLD database indicated that these two hosts are <italic><tp:taxon-name><tp:taxon-name-part taxon-name-part-type="genus">Neottiura</tp:taxon-name-part> <tp:taxon-name-part taxon-name-part-type="species">bimaculata</tp:taxon-name-part></tp:taxon-name></italic> (Linnaeus, 1767) (Figs <xref ref-type="fig" rid="F288865">11</xref>, <xref ref-type="fig" rid="F288871">14</xref>). Host sequences scored 96.8%-99.5% similarity with 20 other data points identified as <italic><tp:taxon-name><tp:taxon-name-part taxon-name-part-type="genus">Neottiura</tp:taxon-name-part> <tp:taxon-name-part taxon-name-part-type="species">bimaculata</tp:taxon-name-part></tp:taxon-name></italic> with DNA barcode sequences available in BOLD including three specimens from a study on Dutch spiders (<xref ref-type="bibr" rid="B346575">Miller et al. 2013</xref>). Two parasitoid species were found to be associated with <italic><tp:taxon-name><tp:taxon-name-part taxon-name-part-type="genus">Neottiura</tp:taxon-name-part> <tp:taxon-name-part taxon-name-part-type="species">bimaculata</tp:taxon-name-part></tp:taxon-name></italic>: <italic><tp:taxon-name><tp:taxon-name-part taxon-name-part-type="genus">Zatypota</tp:taxon-name-part> <tp:taxon-name-part taxon-name-part-type="species">percontatoria</tp:taxon-name-part></tp:taxon-name></italic> (Figs <xref ref-type="fig" rid="F288867">12</xref>, <xref ref-type="fig" rid="F288869">13</xref>) and <italic><tp:taxon-name><tp:taxon-name-part taxon-name-part-type="genus">Zatypota</tp:taxon-name-part> <tp:taxon-name-part taxon-name-part-type="species">bohemani</tp:taxon-name-part></tp:taxon-name></italic> (Figs <xref ref-type="fig" rid="F288873">15</xref>, <xref ref-type="fig" rid="F288875">16</xref>). Neither parasitoid had been associated previously with <italic><tp:taxon-name><tp:taxon-name-part taxon-name-part-type="genus">Neottiura</tp:taxon-name-part> <tp:taxon-name-part taxon-name-part-type="species">bimaculata</tp:taxon-name-part></tp:taxon-name></italic> hosts (<xref ref-type="bibr" rid="B283019">Yu et al. 2012</xref>).</p></tp:treatment-sec><tp:treatment-sec><!--Section generated to contain objects referenced in tp:taxon-treatment.--><fig id="F288865" position="float" orientation="portrait"><label>Figure 11.</label><caption><p><italic><tp:taxon-name><tp:taxon-name-part taxon-name-part-type="genus">Neottiura</tp:taxon-name-part> <tp:taxon-name-part taxon-name-part-type="species">bimaculata</tp:taxon-name-part></tp:taxon-name></italic> (RMNH.ARA.14036) preserved in alcohol after being consumed by <italic><tp:taxon-name><tp:taxon-name-part taxon-name-part-type="genus">Zatypota</tp:taxon-name-part> <tp:taxon-name-part taxon-name-part-type="species">percontatoria</tp:taxon-name-part></tp:taxon-name></italic> larva (RMNH.INS.593327).</p></caption><graphic xmlns:xlink="http://www.w3.org/1999/xlink" xlink:href="biodiversity_data_journal-1-e992-g011.jpg" position="float" orientation="portrait" xlink:type="simple"/></fig><fig id="F288871" position="float" orientation="portrait"><label>Figure 14.</label><caption><p><italic><tp:taxon-name><tp:taxon-name-part taxon-name-part-type="genus">Neottiura</tp:taxon-name-part> <tp:taxon-name-part taxon-name-part-type="species">bimaculata</tp:taxon-name-part></tp:taxon-name></italic> (RMNH.ARA.14037) preserved in alcohol after being consumed by <italic><tp:taxon-name><tp:taxon-name-part taxon-name-part-type="genus">Zatypota</tp:taxon-name-part> <tp:taxon-name-part taxon-name-part-type="species">bohemani</tp:taxon-name-part></tp:taxon-name></italic> larva (RMNH.INS.593328).</p></caption><graphic xmlns:xlink="http://www.w3.org/1999/xlink" xlink:href="biodiversity_data_journal-1-e992-g014.jpg" position="float" orientation="portrait" xlink:type="simple"/></fig><fig id="F288867" position="float" orientation="portrait"><label>Figure 12.</label><caption><p>Silk coccoon of <italic><tp:taxon-name><tp:taxon-name-part taxon-name-part-type="genus">Zatypota</tp:taxon-name-part> <tp:taxon-name-part taxon-name-part-type="species">percontatoria</tp:taxon-name-part></tp:taxon-name></italic> (RMNH.INS.593327), preserved specimen.</p></caption><graphic xmlns:xlink="http://www.w3.org/1999/xlink" xlink:href="biodiversity_data_journal-1-e992-g012.jpg" position="float" orientation="portrait" xlink:type="simple"/></fig><fig id="F288869" position="float" orientation="portrait"><label>Figure 13.</label><caption><p>Adult <italic><tp:taxon-name><tp:taxon-name-part taxon-name-part-type="genus">Zatypota</tp:taxon-name-part> <tp:taxon-name-part taxon-name-part-type="species">percontatoria</tp:taxon-name-part></tp:taxon-name></italic> (RMNH.INS.593327), specimen.</p></caption><graphic xmlns:xlink="http://www.w3.org/1999/xlink" xlink:href="biodiversity_data_journal-1-e992-g013.jpg" position="float" orientation="portrait" xlink:type="simple"/></fig><fig id="F288873" position="float" orientation="portrait"><label>Figure 15.</label><caption><p>Adult female <italic><tp:taxon-name><tp:taxon-name-part taxon-name-part-type="genus">Zatypota</tp:taxon-name-part> <tp:taxon-name-part taxon-name-part-type="species">bohemani</tp:taxon-name-part></tp:taxon-name></italic> (RMNH.INS.593328), specimen.</p></caption><graphic xmlns:xlink="http://www.w3.org/1999/xlink" xlink:href="biodiversity_data_journal-1-e992-g015.jpg" position="float" orientation="portrait" xlink:type="simple"/></fig><fig id="F288875" position="float" orientation="portrait"><label>Figure 16.</label><caption><p>Adult female <italic><tp:taxon-name><tp:taxon-name-part taxon-name-part-type="genus">Zatypota</tp:taxon-name-part> <tp:taxon-name-part taxon-name-part-type="species">bohemani</tp:taxon-name-part></tp:taxon-name></italic> (RMNH.INS.593328), specimen, detail of pronotum.</p></caption><graphic xmlns:xlink="http://www.w3.org/1999/xlink" xlink:href="biodiversity_data_journal-1-e992-g016.jpg" position="float" orientation="portrait" xlink:type="simple"/></fig></tp:treatment-sec><ref-list><ref id="B346575"><element-citation xmlns:xlink="http://www.w3.org/1999/xlink" publication-type="article" xlink:type="simple"><person-group person-group-type="author"><name name-style="western"><surname>Miller</surname><given-names>Jeremy A.</given-names></name><name name-style="western"><surname>Beentjes</surname><given-names>Kevin K.</given-names></name><name name-style="western"><surname>Helsdingen</surname><given-names>Peter van</given-names></name><name name-style="western"><surname>IJland</surname><given-names>Steven</given-names></name></person-group><year>2013</year><article-title>Which specimens from a museum collection will yield DNA barcodes? A time series study of spiders in alcohol</article-title><source>ZooKeys</source><volume>00</volume><fpage>00</fpage></element-citation></ref><ref id="B283019"><element-citation xmlns:xlink="http://www.w3.org/1999/xlink" publication-type="software" xlink:type="simple"><person-group person-group-type="author"><name name-style="western"><surname>Yu</surname><given-names>Dicky S.</given-names></name><name name-style="western"><surname>Achterberg</surname><given-names>Kees van</given-names></name><name name-style="western"><surname>Horstmann</surname><given-names>Klaus</given-names></name></person-group><year>2012</year><article-title>World <tp:taxon-name><tp:taxon-name-part taxon-name-part-type="superfamilia">Ichneumonoidea</tp:taxon-name-part></tp:taxon-name> 2011. Taxapad 2012</article-title><uri xlink:type="simple">http://www.taxapad.com</uri></element-citation></ref></ref-list></tp:taxon-treatment>
