# Supplementary material for: Spider hosts (Arachnida, Araneae) and wasp parasitoids (Insecta, Hymenoptera, Ichneumonidae, Ephialtini) matched using DNA barcodes
Source: Biodivers Data J. 2013 Sep 16;(1):e992. doi: 10.3897/BDJ.1.e992 (PMC3964720; doi:10.3897/BDJ.1.e992)
Supplement: XML Treatment for Zatypota anomala [file BDJ.1.e992-treatment6.xml]

<!DOCTYPE tp:taxon-treatment
  PUBLIC "-//TaxonX//DTD Taxonomic Treatment Publishing DTD v0 20100105//EN" "tax-treatment-NSO.dtd">
<tp:taxon-treatment xmlns:tp="http://www.plazi.org/taxpub"><tp:treatment-meta><mixed-citation publication-type="journal"><person-group><name><surname>Miller</surname><given-names>Jeremy A.</given-names></name><name><surname>Belgers</surname><given-names>J. Dick M.</given-names></name><name><surname>Beentjes</surname><given-names>Kevin K.</given-names></name><name><surname>Zwakhals</surname><given-names>Kees</given-names></name><name><surname>van Helsdingen</surname><given-names>Peter</given-names></name></person-group><article-title>Spider hosts (<tp:taxon-name><tp:taxon-name-part taxon-name-part-type="classis">Arachnida</tp:taxon-name-part></tp:taxon-name>, <tp:taxon-name><tp:taxon-name-part taxon-name-part-type="ordo">Araneae</tp:taxon-name-part></tp:taxon-name>) and wasp parasitoids (<tp:taxon-name><tp:taxon-name-part taxon-name-part-type="classis">Insecta</tp:taxon-name-part></tp:taxon-name>, <tp:taxon-name><tp:taxon-name-part taxon-name-part-type="ordo">Hymenoptera</tp:taxon-name-part></tp:taxon-name>, <tp:taxon-name><tp:taxon-name-part taxon-name-part-type="familia">Ichneumonidae</tp:taxon-name-part></tp:taxon-name>, <tp:taxon-name><tp:taxon-name-part taxon-name-part-type="tribus">Ephialtini</tp:taxon-name-part></tp:taxon-name>) matched using DNA barcodes</article-title><source>Biodivers Data J</source><day>16</day><month>9</month><year>2013</year><volume>2013</volume><issue>1</issue><pub-id pub-id-type="doi">10.3897/BDJ.1.e992</pub-id></mixed-citation></tp:treatment-meta><tp:nomenclature><tp:taxon-name>
            <tp:taxon-name-part taxon-name-part-type="genus">Zatypota</tp:taxon-name-part>
            <tp:taxon-name-part taxon-name-part-type="species">anomala</tp:taxon-name-part>
            <object-id xmlns:xlink="http://www.w3.org/1999/xlink" xlink:type="simple" object-id-type="Other URL">http://www.boldsystems.org/index.php/Taxbrowser_Taxonpage?taxid=482017</object-id>
            <object-id xmlns:xlink="http://www.w3.org/1999/xlink" xlink:type="simple" object-id-type="Other URL">http://www.boldsystems.org/index.php/Taxbrowser_Taxonpage?taxid=449222</object-id>
            <object-id xmlns:xlink="http://www.w3.org/1999/xlink" xlink:type="simple" object-id-type="Other URL">http://hol.osu.edu/index.html?id=50410</object-id>
          </tp:taxon-name><tp:taxon-authority>(Gravenhorst, 1820)</tp:taxon-authority><tp:nomenclature-citation-list><tp:nomenclature-citation><tp:taxon-name><tp:taxon-name-part taxon-name-part-type="genus">Zatypota</tp:taxon-name-part> <tp:taxon-name-part taxon-name-part-type="species">anomala</tp:taxon-name-part></tp:taxon-name><comment>This species was transfered from the genus <italic><tp:taxon-name><tp:taxon-name-part taxon-name-part-type="genus">Sinarachna</tp:taxon-name-part></tp:taxon-name></italic> to <italic><tp:taxon-name><tp:taxon-name-part taxon-name-part-type="genus">Zatypota</tp:taxon-name-part></tp:taxon-name></italic> by <xref ref-type="bibr" rid="B346513">Zwakhals (2006)</xref>, but this act has not been consistently reflected by some online resources. <tp:taxon-name><tp:taxon-name-part taxon-name-part-type="ordo">Hymenoptera</tp:taxon-name-part></tp:taxon-name> Online lists this species under <italic><tp:taxon-name><tp:taxon-name-part taxon-name-part-type="genus">Sinarachna</tp:taxon-name-part></tp:taxon-name></italic>. BOLD has data under both <italic><tp:taxon-name><tp:taxon-name-part taxon-name-part-type="genus">Sinarachna</tp:taxon-name-part> <tp:taxon-name-part taxon-name-part-type="species">anomala</tp:taxon-name-part></tp:taxon-name></italic> and <italic><tp:taxon-name><tp:taxon-name-part taxon-name-part-type="genus">Zatypota</tp:taxon-name-part> <tp:taxon-name-part taxon-name-part-type="species">anomala</tp:taxon-name-part></tp:taxon-name></italic>.</comment></tp:nomenclature-citation></tp:nomenclature-citation-list></tp:nomenclature><tp:treatment-sec sec-type="materials"><title>Materials</title><list list-type="alpha-lower" list-content="occurrences"><list-item><p><bold>Type status:</bold> <named-content xmlns:xlink="http://www.w3.org/1999/xlink" content-type="dwc:typeStatus" xlink:type="simple">Other material</named-content>. <bold>Occurrence:</bold> catalogNumber: <named-content xmlns:xlink="http://www.w3.org/1999/xlink" content-type="dwc:catalogNumber" xlink:type="simple">RMNH.INS.593866</named-content>; recordedBy: <named-content xmlns:xlink="http://www.w3.org/1999/xlink" content-type="dwc:recordedBy" xlink:type="simple">Hélène Dumas</named-content>; individualCount: <named-content xmlns:xlink="http://www.w3.org/1999/xlink" content-type="dwc:individualCount" xlink:type="simple">1</named-content>; sex: <named-content xmlns:xlink="http://www.w3.org/1999/xlink" content-type="dwc:sex" xlink:type="simple">female</named-content>; lifeStage: <named-content xmlns:xlink="http://www.w3.org/1999/xlink" content-type="dwc:lifeStage" xlink:type="simple">adult</named-content>; associatedOccurrences: <named-content xmlns:xlink="http://www.w3.org/1999/xlink" content-type="dwc:associatedOccurrences" xlink:type="simple">RMNH.ARA.14254</named-content>; <bold>Location:</bold> country: <named-content xmlns:xlink="http://www.w3.org/1999/xlink" content-type="dwc:country" xlink:type="simple">France</named-content>; stateProvince: <named-content xmlns:xlink="http://www.w3.org/1999/xlink" content-type="dwc:stateProvince" xlink:type="simple">Bouches-du-Rhône</named-content>; verbatimLocality: <named-content xmlns:xlink="http://www.w3.org/1999/xlink" content-type="dwc:verbatimLocality" xlink:type="simple">La Ciotat</named-content>; decimalLatitude: <named-content xmlns:xlink="http://www.w3.org/1999/xlink" content-type="dwc:decimalLatitude" xlink:type="simple">43.198642</named-content>; decimalLongitude: <named-content xmlns:xlink="http://www.w3.org/1999/xlink" content-type="dwc:decimalLongitude" xlink:type="simple">5.631474</named-content>; coordinateUncertaintyInMeters: <named-content xmlns:xlink="http://www.w3.org/1999/xlink" content-type="dwc:coordinateUncertaintyInMeters" xlink:type="simple">30</named-content>; <bold>Event:</bold> samplingProtocol: <named-content xmlns:xlink="http://www.w3.org/1999/xlink" content-type="dwc:samplingProtocol" xlink:type="simple">in my semi-wild garden under a leaf of Pittosporum tobira, at about 1.3 m high, cocoon with wasp pupa and dead host found 13 July 2012, cut leaf with cocoon kept outside, sheltered from sun and rain</named-content>; eventDate: <named-content xmlns:xlink="http://www.w3.org/1999/xlink" content-type="dwc:eventDate" xlink:type="simple">2012-07-20</named-content>; <bold>Record Level:</bold> institutionCode: <named-content xmlns:xlink="http://www.w3.org/1999/xlink" content-type="dwc:institutionCode" xlink:type="simple">RMNH</named-content>; basisOfRecord: <named-content xmlns:xlink="http://www.w3.org/1999/xlink" content-type="dwc:basisOfRecord" xlink:type="simple">specimen</named-content></p></list-item></list></tp:treatment-sec><ref-list><ref id="B346513"><element-citation xmlns:xlink="http://www.w3.org/1999/xlink" publication-type="article" xlink:type="simple"><person-group person-group-type="author"><name name-style="western"><surname>Zwakhals</surname><given-names>Kees</given-names></name></person-group><year>2006</year><article-title>The European species of the genera <tp:taxon-name><tp:taxon-name-part taxon-name-part-type="genus">Zatypota</tp:taxon-name-part></tp:taxon-name> and <tp:taxon-name><tp:taxon-name-part taxon-name-part-type="genus">Sinarachna</tp:taxon-name-part></tp:taxon-name> (<tp:taxon-name><tp:taxon-name-part taxon-name-part-type="ordo">Hymenoptera</tp:taxon-name-part></tp:taxon-name>: <tp:taxon-name><tp:taxon-name-part taxon-name-part-type="familia">Ichneumonidae</tp:taxon-name-part></tp:taxon-name>, <tp:taxon-name><tp:taxon-name-part taxon-name-part-type="subfamilia">Pimplinae</tp:taxon-name-part></tp:taxon-name>, <tp:taxon-name><tp:taxon-name-part taxon-name-part-type="tribus">Polysphinctini</tp:taxon-name-part></tp:taxon-name>)</article-title><source>Entomologische Berichten</source><volume>66</volume><fpage>34</fpage><lpage>37</lpage></element-citation></ref></ref-list></tp:taxon-treatment>
