# Supplementary material for: Spider hosts (Arachnida, Araneae) and wasp parasitoids (Insecta, Hymenoptera, Ichneumonidae, Ephialtini) matched using DNA barcodes
Source: Biodivers Data J. 2013 Sep 16;(1):e992. doi: 10.3897/BDJ.1.e992 (PMC3964720; doi:10.3897/BDJ.1.e992)
Supplement: XML Treatment for Dictynidae sp. [file BDJ.1.e992-treatment7.xml]

<!DOCTYPE tp:taxon-treatment
  PUBLIC "-//TaxonX//DTD Taxonomic Treatment Publishing DTD v0 20100105//EN" "tax-treatment-NSO.dtd">
<tp:taxon-treatment xmlns:tp="http://www.plazi.org/taxpub"><tp:treatment-meta><mixed-citation publication-type="journal"><person-group><name><surname>Miller</surname><given-names>Jeremy A.</given-names></name><name><surname>Belgers</surname><given-names>J. Dick M.</given-names></name><name><surname>Beentjes</surname><given-names>Kevin K.</given-names></name><name><surname>Zwakhals</surname><given-names>Kees</given-names></name><name><surname>van Helsdingen</surname><given-names>Peter</given-names></name></person-group><article-title>Spider hosts (<tp:taxon-name><tp:taxon-name-part taxon-name-part-type="classis">Arachnida</tp:taxon-name-part></tp:taxon-name>, <tp:taxon-name><tp:taxon-name-part taxon-name-part-type="ordo">Araneae</tp:taxon-name-part></tp:taxon-name>) and wasp parasitoids (<tp:taxon-name><tp:taxon-name-part taxon-name-part-type="classis">Insecta</tp:taxon-name-part></tp:taxon-name>, <tp:taxon-name><tp:taxon-name-part taxon-name-part-type="ordo">Hymenoptera</tp:taxon-name-part></tp:taxon-name>, <tp:taxon-name><tp:taxon-name-part taxon-name-part-type="familia">Ichneumonidae</tp:taxon-name-part></tp:taxon-name>, <tp:taxon-name><tp:taxon-name-part taxon-name-part-type="tribus">Ephialtini</tp:taxon-name-part></tp:taxon-name>) matched using DNA barcodes</article-title><source>Biodivers Data J</source><day>16</day><month>9</month><year>2013</year><volume>2013</volume><issue>1</issue><pub-id pub-id-type="doi">10.3897/BDJ.1.e992</pub-id></mixed-citation></tp:treatment-meta><tp:nomenclature><tp:taxon-name>
            <tp:taxon-name-part taxon-name-part-type="genus">Dictynidae</tp:taxon-name-part>
            sp.
            <object-id xmlns:xlink="http://www.w3.org/1999/xlink" xlink:type="simple" object-id-type="Other URL">http://www.boldsystems.org/index.php/TaxBrowser_TaxonPage?subtaxa=hidden&amp;taxid=1343</object-id>
            <object-id xmlns:xlink="http://www.w3.org/1999/xlink" xlink:type="simple" object-id-type="Other URL">http://www.araneae.unibe.ch/list/gen/taxId/17/Dictynidae</object-id>
          </tp:taxon-name></tp:nomenclature><tp:treatment-sec sec-type="materials"><title>Materials</title><list list-type="alpha-lower" list-content="occurrences"><list-item><p><bold>Type status:</bold> <named-content xmlns:xlink="http://www.w3.org/1999/xlink" content-type="dwc:typeStatus" xlink:type="simple">Other material</named-content>. <bold>Occurrence:</bold> catalogNumber: <named-content xmlns:xlink="http://www.w3.org/1999/xlink" content-type="dwc:catalogNumber" xlink:type="simple">RMNH.ARA.14254</named-content>; recordedBy: <named-content xmlns:xlink="http://www.w3.org/1999/xlink" content-type="dwc:recordedBy" xlink:type="simple">Hélène Dumas</named-content>; individualCount: <named-content xmlns:xlink="http://www.w3.org/1999/xlink" content-type="dwc:individualCount" xlink:type="simple">1</named-content>; sex: <named-content xmlns:xlink="http://www.w3.org/1999/xlink" content-type="dwc:sex" xlink:type="simple">female</named-content>; lifeStage: <named-content xmlns:xlink="http://www.w3.org/1999/xlink" content-type="dwc:lifeStage" xlink:type="simple">juvenile</named-content>; associatedOccurrences: <named-content xmlns:xlink="http://www.w3.org/1999/xlink" content-type="dwc:associatedOccurrences" xlink:type="simple">RMNH.INS.593866</named-content>; associatedSequences: <named-content xmlns:xlink="http://www.w3.org/1999/xlink" content-type="dwc:associatedSequences" xlink:type="simple"><ext-link ext-link-type="uri" xlink:href="http://www.boldsystems.org/index.php/Public_RecordView?processid=PWSH009-13" xlink:type="simple">http://www.boldsystems.org/index.php/Public_RecordView?processid=PWSH009-13</ext-link></named-content>; <bold>Location:</bold> country: <named-content xmlns:xlink="http://www.w3.org/1999/xlink" content-type="dwc:country" xlink:type="simple">France</named-content>; stateProvince: <named-content xmlns:xlink="http://www.w3.org/1999/xlink" content-type="dwc:stateProvince" xlink:type="simple">Bouches-du-Rhône</named-content>; verbatimLocality: <named-content xmlns:xlink="http://www.w3.org/1999/xlink" content-type="dwc:verbatimLocality" xlink:type="simple">La Ciotat</named-content>; decimalLatitude: <named-content xmlns:xlink="http://www.w3.org/1999/xlink" content-type="dwc:decimalLatitude" xlink:type="simple">43.198642</named-content>; decimalLongitude: <named-content xmlns:xlink="http://www.w3.org/1999/xlink" content-type="dwc:decimalLongitude" xlink:type="simple">5.631474</named-content>; coordinateUncertaintyInMeters: <named-content xmlns:xlink="http://www.w3.org/1999/xlink" content-type="dwc:coordinateUncertaintyInMeters" xlink:type="simple">30</named-content>; <bold>Event:</bold> samplingProtocol: <named-content xmlns:xlink="http://www.w3.org/1999/xlink" content-type="dwc:samplingProtocol" xlink:type="simple">in my semi-wild garden under a leaf of Pittosporum tobira, at about 1.3 m high, cocoon with wasp pupa and dead host found 13 July 2012, cut leaf with cocoon kept outside, sheltered from sun and rain</named-content>; eventDate: <named-content xmlns:xlink="http://www.w3.org/1999/xlink" content-type="dwc:eventDate" xlink:type="simple">2012-07-13</named-content>; <bold>Record Level:</bold> institutionCode: <named-content xmlns:xlink="http://www.w3.org/1999/xlink" content-type="dwc:institutionCode" xlink:type="simple">RMNH</named-content>; basisOfRecord: <named-content xmlns:xlink="http://www.w3.org/1999/xlink" content-type="dwc:basisOfRecord" xlink:type="simple">specimen</named-content></p></list-item></list></tp:treatment-sec><tp:treatment-sec sec-type="Notes"><title>Notes</title><p>The host specimen could not be precisely identified using either morphology or the Species Level Barcode Record search of the sequence library available on BOLD at the time of this writing. A more general search of BOLD using the All Barcode Records search option returned a closest match (95.26% similarity) with the dictynid <italic><tp:taxon-name><tp:taxon-name-part taxon-name-part-type="genus">Nigma</tp:taxon-name-part> <tp:taxon-name-part taxon-name-part-type="species">walckenaeri</tp:taxon-name-part></tp:taxon-name></italic>. A query of Genbank returned a closest match (88%) with <italic><tp:taxon-name><tp:taxon-name-part taxon-name-part-type="genus">Dictyna</tp:taxon-name-part> <tp:taxon-name-part taxon-name-part-type="species">latens</tp:taxon-name-part></tp:taxon-name></italic>. A calamistrum is visible on the fourth metatarsus of the presereved host specimen (Fig. <xref ref-type="fig" rid="F288877">17</xref>). The calamistrum is an organ involved in the spinning of cribellate silk (<xref ref-type="bibr" rid="B282974">Köhler and Vollrath 1995</xref>, <xref ref-type="bibr" rid="B282985">Opell 1998</xref>). The presence of a cribellum alone eliminates the vast majority of European spider taxa. In combination with the overall size and shape, we conclude this host belongs to the spider family <tp:taxon-name><tp:taxon-name-part taxon-name-part-type="familia">Dictynidae</tp:taxon-name-part></tp:taxon-name>. The World <tp:taxon-name><tp:taxon-name-part taxon-name-part-type="superfamilia">Ichneumonoidea</tp:taxon-name-part></tp:taxon-name> database on Taxapad indicates that <italic><tp:taxon-name><tp:taxon-name-part taxon-name-part-type="genus">Zatypota</tp:taxon-name-part> <tp:taxon-name-part taxon-name-part-type="species">anomala</tp:taxon-name-part></tp:taxon-name></italic> (Fig. <xref ref-type="fig" rid="F288883">20</xref>) has been associated with dictynid spider hosts (<xref ref-type="bibr" rid="B283019">Yu et al. 2012</xref>). The incompletely identified host DNA barcode sequence has been deposited in BOLD. As the library of reference sequences grows, it may become possible to identify this host to species. An attempt to barcode the parasitoid <italic><tp:taxon-name><tp:taxon-name-part taxon-name-part-type="genus">Zatypota</tp:taxon-name-part> <tp:taxon-name-part taxon-name-part-type="species">anomala</tp:taxon-name-part></tp:taxon-name></italic> was not successful.</p></tp:treatment-sec><tp:treatment-sec><!--Section generated to contain objects referenced in tp:taxon-treatment.--><fig id="F288877" position="float" orientation="portrait"><label>Figure 17.</label><caption><p><tp:taxon-name><tp:taxon-name-part taxon-name-part-type="familia">Dictynidae</tp:taxon-name-part></tp:taxon-name> sp. (RMNH.ARA.14254) preserved in alcohol after being consumed by <italic><tp:taxon-name><tp:taxon-name-part taxon-name-part-type="genus">Zatypota</tp:taxon-name-part> <tp:taxon-name-part taxon-name-part-type="species">anomala</tp:taxon-name-part></tp:taxon-name></italic> larva (RMNH.INS.593866). Arrow indicates calamistrum, a morphological structure found in some dictynid species, but relatively few other European spiders.</p></caption><graphic xmlns:xlink="http://www.w3.org/1999/xlink" xlink:href="biodiversity_data_journal-1-e992-g017.jpg" position="float" orientation="portrait" xlink:type="simple"/></fig><fig id="F288883" position="float" orientation="portrait"><label>Figure 20.</label><caption><p>Adult female <italic><tp:taxon-name><tp:taxon-name-part taxon-name-part-type="genus">Zatypota</tp:taxon-name-part> <tp:taxon-name-part taxon-name-part-type="species">anomala</tp:taxon-name-part></tp:taxon-name></italic> (RMNH.INS.593866), specimen.</p></caption><graphic xmlns:xlink="http://www.w3.org/1999/xlink" xlink:href="biodiversity_data_journal-1-e992-g020.jpg" position="float" orientation="portrait" xlink:type="simple"/></fig></tp:treatment-sec><ref-list><ref id="B282974"><element-citation xmlns:xlink="http://www.w3.org/1999/xlink" publication-type="article" xlink:type="simple"><person-group person-group-type="author"><name name-style="western"><surname>Köhler</surname><given-names>Tamara</given-names></name><name name-style="western"><surname>Vollrath</surname><given-names>Fritz</given-names></name></person-group><year>1995</year><article-title>Thread biomechanics in the two orb-weaving spiders Araneus diadematus (<tp:taxon-name><tp:taxon-name-part taxon-name-part-type="ordo">Araneae</tp:taxon-name-part></tp:taxon-name>, <tp:taxon-name><tp:taxon-name-part taxon-name-part-type="familia">Araneidae</tp:taxon-name-part></tp:taxon-name>) and <tp:taxon-name><tp:taxon-name-part taxon-name-part-type="genus">Uloborus</tp:taxon-name-part> <tp:taxon-name-part taxon-name-part-type="species">walckenaerius</tp:taxon-name-part></tp:taxon-name> (<tp:taxon-name><tp:taxon-name-part taxon-name-part-type="ordo">Araneae</tp:taxon-name-part></tp:taxon-name>, <tp:taxon-name><tp:taxon-name-part taxon-name-part-type="familia">Uloboridae</tp:taxon-name-part></tp:taxon-name>)</article-title><source>Journal of Experimental Zoology</source><volume>271</volume><issue>1</issue><fpage>1</fpage><lpage>17</lpage><uri xlink:type="simple">http://doi.wiley.com/10.1002/jez.1402710102</uri><pub-id pub-id-type="doi">10.1002/jez.1402710102</pub-id></element-citation></ref><ref id="B282985"><element-citation xmlns:xlink="http://www.w3.org/1999/xlink" publication-type="article" xlink:type="simple"><person-group person-group-type="author"><name name-style="western"><surname>Opell</surname><given-names>B. D.</given-names></name></person-group><year>1998</year><article-title>Economics of spider orb-webs: the benefits of producing adhesive capture thread and of recycling silk</article-title><source>Functional Ecology</source><volume>12</volume><issue>4</issue><fpage>613</fpage><lpage>624</lpage><uri xlink:type="simple">http://doi.wiley.com/10.1046/j.1365-2435.1998.00222.x</uri><pub-id pub-id-type="doi">10.1046/j.1365-2435.1998.00222.x</pub-id></element-citation></ref><ref id="B283019"><element-citation xmlns:xlink="http://www.w3.org/1999/xlink" publication-type="software" xlink:type="simple"><person-group person-group-type="author"><name name-style="western"><surname>Yu</surname><given-names>Dicky S.</given-names></name><name name-style="western"><surname>Achterberg</surname><given-names>Kees van</given-names></name><name name-style="western"><surname>Horstmann</surname><given-names>Klaus</given-names></name></person-group><year>2012</year><article-title>World <tp:taxon-name><tp:taxon-name-part taxon-name-part-type="superfamilia">Ichneumonoidea</tp:taxon-name-part></tp:taxon-name> 2011. Taxapad 2012</article-title><uri xlink:type="simple">http://www.taxapad.com</uri></element-citation></ref></ref-list></tp:taxon-treatment>
